# Supplementary material for: RNA-Dependent RNA Polymerase (NIb) of the Potyviruses Is an Avirulence Factor for the Broad-Spectrum Resistance Gene Pvr4 in Capsicum annuum cv. CM334
Source: PLoS One. 2015 Mar 11;10(3):e0119639. doi: 10.1371/journal.pone.0119639 (PMC4356556; doi:10.1371/journal.pone.0119639)
Supplement: S1 Table — (XLSX) [file pone.0119639.s004.xlsx]

## Sheet: PepMoV LIC primer sequences
Table S1. Primer sequences used in this study.
	Primer name	Sequence
1	PepMov-LIC-P1-F	CGACGACAAGACCCTATGGCAATTAACGTTATTCAG
2	PepMov-LIC-P1-R	GAGGAGAAGAGCCCT TCAATACTGTTCCATATGAAGTACAGTTGC
3	PepMov-LIC- HC-Pro-F	CGACGACAAGACCCT ATGTCAACAtCTGAAGCATTTTGGAG
4	PepMov-LIC- HC-Pro-R	GAGGAGAAGAGCCCT TCAACCAACTCTATAGTGCTTTATCTCAG
5	PepMov-LIC-P3-F	CGACGACAAGACCCT ATGGGAACTGTAGAGAATCATAAAGTG
6	PepMov-LIC-P3-R	GAGGAGAAGAGCCCT TCATTGGTGGATGACCTGTTTTTCATCATA
7	PepMoV-P3N-R	GTAAGAGGCCTTGATAATTTTTTTCCTAATTCTTTCCATTGGTCGTGTAAGAGGCC
8	PepMov-PIPO-F	GGAAAAAAATTATCAAGGCCTCTTAC
9	PepMov-P3N-PIPO-LIC-R	GAGGAGAAGAGCCCT TTA GTTCCTCGCTTGGTGCGCACTG
10	PepMov-LIC-6K1-F	CGACGACAAGACCCT ATGAGATCAACTGAAGATCTCAAG
11	PepMov-LIC-6K1-R	GAGGAGAAGAGCCCT TGACTGATGTCTAACTTCTGAACCTAG
12	PepMov-LIC-6K2-F	CGACGACAAGACCCT ATGTCCAAGTCTTCTCTTGCGAAG
13	PepMov-LIC-6K2-R	GAGGAGAAGAGCCCT TGACTGATGACTCACTTCAGACATCTTTC
14	PepMov-LIC-Cl-F	CGACGACAAGACCCT ATGTCTTTGGATGATTTTGTGAATAC
15	PepMov-LIC-CI-R	GAGGAGAAGAGCCCT TCACTGGTGATGCACAAATTGTAAC
16	PepMov-LIC-VPg-F	CGACGACAAGACCCT ATGGGACGCTCTAAGACGAAAAG
17	PepMov-LIC-VPg-R	GAGGAGAAGAGCCCT TCATTCGTGCTTCACAACTTCCTTTG
18	PepMov-LIC-NIa-F	CGACGACAAGACCCT ATGGCGAAAACTtTAATGAGGGGC
19	PepMov-LIC-NIa-R	GAGGAGAAGAGCCCT TCATTGCTCCCTCACACATTCACTC
20	PepMov-LIC-NIb-F	CGACGACAAGACCCT ATGGCACACACATCACCTTGGATG
21	PepMov-LIC-NIb-R	GAGGAGAAGAGCCCT TCACTGATGATGAACTTCATATGTACCAC
22	PepMov-LIC-CP-F	CGACGACAAGACCCT ATGAGCAGCTCAAGATCAGACAC
23	PepMov-LIC-CP-R	GAGGAGAAGAGCCCT TCACATATTTCTGACCCCAAGC
24	PeSMV-LIC-NIb-F	CGACGACAAGACCCT ATGGCTAGCCATTCAGCATGGATG
25	PeSMV-LIC-NIb-R	GAGGAGAAGAGCCCT TCATTGATGATAAACTTCATATGGACG
26	PVY-LIC-NIb-F	CGACGACAAGACCCT ATGGCTAAGCACTCTGCGTGGATG
27	PVY-LIC-NIb-R	GAGGAGAAGAGCCCT TCATTGATGGTGTACTTCATAAGAGTC
28	PeSMV-LIC-CP-F	CGACGACAAGACCCT ATGGCCGATACAACTGTTGATG
29	PeSMV-LIC-CP-R	GAGGAGAAGAGCCCT TCATGTGTTTCTAACCCCAAGC
30	PVY-LIC-CP-F	CGACGACAAGACCCT ATGGCAAATGACACAATCGATGC
31	PVY-LIC-CP-R	GAGGAGAAGAGCCCT TCACATGTTCTTGACTCCAAGTAG
32	PepMov-LIC-frame-shifted NIb-F	CGACGACAAGACCCT ATGCACACACATCACCTTGGATG
33	PepMov-HC-Pro-HA-LIC-R	GAGGAGAAGAGCCCT TCAAGCGTAGTCTGGGACGTCGTATGGGTAACCAACTCTATAGTGCTTTATCTCAG
34	PepMoV-NIb-HA-LIC-R	GAGGAGAAGAGCCCT TCAAGCGTAGTCTGGGACGTCGTATGGGTACTGATGATGAACTTCATATGTACCAC
35	PepMoV-CP-HA-LIC-R	GAGGAGAAGAGCCCT TCAAGCGTAGTCTGGGACGTCGTATGGGTACATATTTCTGACCCCAAGC
